# Supplementary material for: Systematic identification of recognition motifs for the hub protein LC8
Source: Life Sci Alliance. 2019 Jul 2;2(4):e201900366. doi: 10.26508/lsa.201900366 (PMC6607443; doi:10.26508/lsa.201900366)
Supplement: Supplementary file 4 [file LSA-2019-00366_TableS4.xlsx]

## Sheet: binders
Supplemental Table 4 - Binding sequences used for algorithm generation.
Uniprot ID	Gene name	Species	Sequence	Q position in protein sequence	Citation (PMID)
Q9XZ31	ana2	Drosophila melanogaster	STTGTQCD	243	21920316 24920673
Q9XZ31	ana2	Drosophila melanogaster	ICAGTQTD	165	21920316 24920673
Q4VCS5	AMOT	Homo sapiens	RDCSTQTE	865	29240760
Q8IY63	AMOTL1	Homo sapiens	KDSSTQTD	878	29240760
Q9Y2J4	AMOTL2	Homo sapiens	RDGSTQTE	729	29240760
Q9VZU1	Asciz	Drosophila melanogaster	QSTCTQTR	383	24336747
Q9VZU1	Asciz	Drosophila melanogaster	NTQHTQTC	363	24336747
Q9VZU1	Asciz	Drosophila melanogaster	AHMYTQTC	332	24336747
Q9VZU1	Asciz	Drosophila melanogaster	RDIETQTP	283	24336747
Q9VZU1	Asciz	Drosophila melanogaster	LDMETQTE	259	24336747
O43313	ATMIN	Homo sapiens	ISTGVQVN	385	22167198 26832406 22891272 21971545
O43313	ATMIN	Homo sapiens	ISVHTQTF	460	22167198 26832406 22891272 21971545
O43313	ATMIN	Homo sapiens	VSRETQTS	494	22167198 26832406 22891272 21971545
O43313	ATMIN	Homo sapiens	SNIQTQTE	650	22167198 26832406 22891272 21971545
O43313	ATMIN	Homo sapiens	LDIETQTD	673	22167198 26832406 22891272 21971545
O43313	ATMIN	Homo sapiens	FDTQTQTD	705	22167198 26832406 22891272 21971545
O43313	ATMIN	Homo sapiens	SDTETQTE	741	22167198 26832406 22891272 21971545
O43313	ATMIN	Homo sapiens	NSTETQTM	766	22167198 26832406 22891272 21971545
O43313	ATMIN	Homo sapiens	TSNETQTA	786	22167198 26832406 22891272 21971545
O43313	ATMIN	Homo sapiens	SSVETQTS	812	22167198 26832406 22891272 21971545
Q9UPA5	BSN	Homo sapiens	VAQGTQTP	1535	19380881
Q9UPA5	BSN	Homo sapiens	AEFSTQTP	1507	19380881
Q9UPA5	BSN	Homo sapiens	ANYGSQTE	1431	19380881
O43521	BCL2L11	Homo sapiens	CDKSTQTP	115	11513870 10198631 18942858
Q96LC9	BMF	Homo sapiens	EDKATQTL	71	11513870 21777386 11546872 20889982
P13500	CCL2	Homo sapiens	LDKQTQTP	95	determined in publication
P80098	CCL7	Homo sapiens	LDKKTQTP	95	determined in publication
Q6IMN6	CAPRIN2	Homo sapiens	TTASTQTP	800	determined in publication
Q9BWV3	CDADC1	Homo sapiens	RSVSTQTG	22	determined in publication
Q24246	sw	Drosophila melanogaster	YTKQTQTT	133	17570393 11914076 15581372 12920307 18942858
O88485	Dync1i1	Mus musculus	YSKETQTP	154	11148209
O14490	DLGAP1	Homo sapiens	QSVGVQVE	680	11513870 11122378 10844022
O14490	DLGAP1	Homo sapiens	LSIGIQVD	655	11513870 11122378 10844022
Q9Y6K1	DNMT3A	Homo sapiens	KDLGIQVD	656	11513870
Q6LCS3	E4	Human papillomavirus type 36	EDKQTQTP	26	determined in publication
Q32P44	EML3	Homo sapiens	VSRGTQTE	86	21533121
Q9H4H8	FAM83D	Homo sapiens	RSTTTQTD	443	22965910 26652654
Q9H4H8	FAM83D	Homo sapiens	SEVGTQTS	410	22965910 26652654
Q9H4H8	FAM83D	Homo sapiens	IDAATQTE	392	22965910 26652654
P12759	RSP3	Chlamydomonas reinhardtii	TDAITQIE	145	22753897
P12759	RSP3	Chlamydomonas reinhardtii	RHIDIQTD	100	22753897
P12759	RSP3	Chlamydomonas reinhardtii	ADTSTQTD	120	22753897
Q03555	Gphn	Rattus norvegicus	EDKGVQCE	224	21094642
Q86VQ1	GLCCI1	Homo sapiens	RSIDTQTP	349	determined in publication
P63018	Hspa8	Rattus norvegicus	PTKQTQTF	426	14760703
Q8IX03	WWC1	Homo sapiens	VDKETNTE	892	16684779 21621319
Q8IX03	WWC1	Homo sapiens	LDVSSQTD	283	16684779 21621319
Q9Y2F5	ICE1	Homo sapiens	RHIGTQIS	190	determined in publication
P27816	MAP4	Homo sapiens	GSKSTQTV	805	11513870
Q9Y2H9	MAST1	Homo sapiens	RHQSVQTE	1395	determined in publication
P0C569	P	Mokola virus	KSIQIQTE	147	11513870 11024152
Q02505	MUC3A	Homo sapiens	SATGTQTS	2581	determined in publication
Q99102	MUC4	Homo sapiens	WTRSTQTT	209	determined in publication
P20916	MAG	Homo sapiens	KDSYTLTE	613	30261098
P29476	Nos1	Rattus norvegicus	KDTGIQVD	234	15384421 11513870 10426949 9837926 8864115 20889982
O75665	OFD1	Homo sapiens	CNMETQTS	162	determined in publication
P11193	VP4	Rotavirus A	NDISTQTS	610	determined in publication
P15198	P	Rabies virus	EDKSTQTT	147	11602781 11024151 11024152
P06425	E4	Human papillomavirus type 8	QDKQTQTP	19	12782328
P18583	SON	Homo Sapiens	RCVSVQTD	96	determined in publication
Q6AWC2	WWC2	Homo sapiens	VDKETNTD	967	29240760
Q9ULE0	WWC3	Homo sapiens	CDAGSQTD	213	29240760
Q9ULE0	WWC3	Homo sapiens	VDKETNTE	872	29240760
Q8IV61	RASGRP3	Homo sapiens	TSQATQTE	615	17012239
Q8TD19	NEK9	Homo sapiens	HSKGTQTA	948	21454704 21777386 234825673
Q9UBY0	SLC9A2	Homo sapiens	REKGTQTS	758	determined in publication
Q96R06	SPAG5	Homo sapiens	QDSSTQTD	472	determined in publication
Q4TWM2	E183L	African swine fever virus	QNTASQTM	147	21094642 11513870 11559815
P40688	swa	Drosophila melanogaster	SAKATQTD	294	21777386 21777386 10783235 23914803
B5DF41	Snph	Rattus norvegicus	QERAIQTD	315	19641106
Q12888	TP53BP1	Homo sapiens	VSAATQTI	1172	15611139 20360068
Q12888	TP53BP1	Homo sapiens	NNIGIQTM	1155	15611139 20360068
Q69501	U19	Human herpesvirus 7	VSRSTQTG	234	12782328
Q69501	U19	Human herpesvirus 7	FTRSTQTS	245	12782328
Q9Y4I1	MYO5A	Homo sapiens	DDKNTMTD	1289	25312846 17029413 16981716 20889982
Q6V1Q9	VP35	Zaire ebolavirus	RNSQTQTD	74	19403681 25741013
Q15326	ZMYND11	Homo sapiens	LHRSTQTT	456	15897869 20482850 11148209
Q02975	Znf354a	Rattus norvegicus	TTKSTQTQ	99	14760703 11513870
Q8IX07	ZFPM1	Homo sapiens	SDKGVQTP	123	determined in publication

## Sheet: non-binders
Supplemental Table 4. Non-binding sequences used for algorithm generation.
Uniprot ID	Gene name	Sequence	Q position in protein sequence
Q5K4E3	PRSS36	EETETQTC	577
P20702	ITGAX	PENGTQTP	1155
P03586	MT/HEL (TMV)	LDTSIQTE	1316
Q8IYH5	ZZZ3	GDTDTQTS	248
Q5DMI6	DNLJ2 (phage T5)	IEIPTQCP	8
Q92904	DAZL	VDRSIQTV	253
Q9NZ56	FMN2	EAKSIQTS	745
Q13418	ILK	DDIFTQCR	7
Q99613	EIF3C	LDQPTQTV	840
O15444	CCL25	LHHNTQTF	105
P20042	EIF2S2	EEGDTQTE	32
Q8NEZ4	KMT2C	VSVSTQTA	214
Q7Z2Z2	EFL1	MCTGSQTF	381
Q02817	MUC2	TPTGTQTP	2009
Q9HC84	MUC5B-3	PSSSTQTS	2682
Q8TEC5	SH3RF2	TASGTQTV	723
Q9P2G1	ANKIB1	SDVSSQTP	1074
O43526	KCNQ2	YSSQTQTY	376
P14859	POU2F1	GNTGTQTN	22
P35568	IRS1	VDTAAQTN	850
Q2KHR3	QSER1	FSGSSQTV	383
Q99814	EPAS1	DQCSTQTD	518
P49862	KLK7	PGYSTQTH	107
Q96FV2	SCRN2	PRFQTQVD	351
Q7Z589	EMSY	TKPSTQTT	270
Q13952	NFYC	TLQITQTE	298
Q9HC84	MUC5B-1	LPVLTSTA	3058
P53350	PLK1	IQKMLQTD	287
Q92499	DDX1	NAQVTQTK	278
Q8NBH2	KY	NSQGTQLT	90
Q6ZU65	UBN2	TISKSQTN	951
Q6ZRI0	OTOG	ELTASQLP	1552
